# Supplementary material for: Breast Milk MicroRNAs Related to Leptin and Adiponectin Function Can Be Modulated by Maternal Diet and Influence Offspring Phenotype in Rats
Source: Int J Mol Sci. 2022 Jun 29;23(13):7237. doi: 10.3390/ijms23137237 (PMC9266562; doi:10.3390/ijms23137237)
Supplement: Supplementary file 1 [file ijms-23-07237-s001.zip]

Archive with 1 entries (1 files):
- ijms-1777738-supplementary.pdf
